# Supplementary material for: Long-Term Survival and Immune Response Dynamics in Melanoma Patients Undergoing TAPCells-Based Vaccination Therapy
Source: Vaccines (Basel). 2024 Mar 27;12(4):357. doi: 10.3390/vaccines12040357 (PMC11053591; doi:10.3390/vaccines12040357)
Supplement: Supplementary file 1 [file vaccines-12-00357-s001.zip]

Archive with 1 entries (1 files):
- vaccines-2783041-supplementary.pdf
